# Supplementary material for: Identification of Chemosensory Genes Based on the Antennal Transcriptomic Analysis of Plagiodera versicolora
Source: Insects. 2021 Dec 29;13(1):36. doi: 10.3390/insects13010036 (PMC8781154; doi:10.3390/insects13010036)
Supplement: Supplementary file 1 [file insects-13-00036-s001.zip]

Archive with 1 entries (1 files):
- insects-1482384-supplementary.pdf
